# Supplementary material for: Biofilm-producing ability of methicillin-resistant Staphylococcus aureus clinically isolated in China
Source: BMC Microbiol. 2024 Jul 3;24:241. doi: 10.1186/s12866-024-03380-8 (PMC11223284; doi:10.1186/s12866-024-03380-8)
Supplement: Supplementary file 2 — Supplementary Material 2 [file 12866_2024_3380_MOESM2_ESM.xlsx]

## Sheet: Sheet1
Strains	MLST		Strains	MLST
MR10	398		1039	1
MR517	59		1108	25
MR518	22		1125	59
MR535	45		116	59
38	59		1172	630
MR1	59		1176	59
MR4	338		118	5
MR8	59		1252	630
MR9	88		1274	59
MR18	59		1291	72
MR26	22		1314	59
MR27	59		1322	338
MR30	59		1324	59
MR36	338		1338	59
MR46	22		1339	59
MR49	338		1343	88
MR52	59		1347	88
MR53	630		1358	59
MR56	59		1371	3355
MR60	59		1377	338
MR61	59		1384	Unknown ST
MR62	Unknown ST		1388	88
MR64	59		1394	7
MR65	59		1396	398
MR67	398		1401	1
MR69	398		1415	59
MR71	398		1425	59
MR73	630		1442	398
MR76	630		1453	59
MR79	45		1482	398
MR83	59		1488	630
MR85	59		1514	59
MR86	1232		1534	1
MR92	59		1537	88
MR93	239		1547	398
MR95	59		1563	22
MR98	59		1564	764
MR101	59		199	59
MR103	59		219	630
MR106	6		237	88
MR108	Unknown ST		240	59
MR109	630		252	630
MR111	59		261	509
MR113	59		272	Unknown ST
MR122	630		295	630
MR123	398		298	1
MR126	59		302	59
MR127	59		347	1
MR130	59		364	59
MR131	59		38	59
MR132	59		395	45
MR134	59		438	338
MR139	59		448	338
MR141	59		451	59
MR143	59		47	59
MR144	59		485	59
MR145	59		493	239
MR147	4513		521	Unknown ST
MR150	1232		524	338
MR152	59		529	239
MR153	59		538	59
MR154	59		546	965
MR156	22		549	59
MR157	1232		551	59
MR158	59		554	630
MR159	22		577	59
MR160	59		58	630
MR168	22		590	59
MR173	398		599	59
MR178	59		603	239
MR184	59		604	4513
MR187	398		64	239
MR188	59		65	59
MR189	59		679	59
MR193	188		698	59
MR208	59		70	5
MR213	22		706	5
MR214	59		707	59
MR215	59		719	965
MR219	398		726	6551
MR224	9		734	4513
MR225	398		738	Unknown ST
MR228	59		744	72
MR231	398		759	Unknown ST
MR235	59		770	59
MR241	764		782	59
MR245	398		783	630
MR247	88		815	59
MR250	398		83	951
MR256	398		837	5
MR259	398		84	338
MR266	630		848	88
MR267	59		855	630
MR268	59		856	59
MR270	59		877	59
MR271	398		889	59
MR280	22		901	59
MR281	764		968	59
MR287	22		983	239
MR290	630
MR295	5
MR298	398
MR302	59
MR305	398
MR306	398
MR308	398
MR313	59
MR316	59
MR328	45
MR334	239
MR337	239
MR338	239
MR342	338
MR348	59
MR350	22
MR351	45
MR352	4513
MR353	59
MR357	630
MR360	239
MR361	59
MR365	45
MR369	59
MR374	59
MR375	59
MR379	398
MR380	59
MR381	59
MR383	7
MR384	965
MR386	59
MR387	45
MR389	45
MR393	Unknown ST
MR397	9
MR402	508
MR403	59
MR406	9
MR409	45
MR410	338
MR411	338
MR416	59
MR423	59
MR424	45
MR426	45
MR429	764
MR433	59
MR434	508
MR435	508
MR436	45
MR437	59
MR438	59
MR439	338
MR445	764
MR447	9
MR449	45
MR450	59
MR453	950
MR456	121
MR461	764
MR462	Unknown ST
MR463	59
MR466	59
MR467	9
MR468	398
MR472	338
MR477	45
MR482	45
MR483	Unknown ST
MR488	22
MR492	508
MR497	22
MR498	22
MR499	22
MR500	22
MR501	22
MR502	22
MR503	22
MR504	22
MR505	22
MR506	22
MR507	630
MR513	59
MR514	59
MR515	1
MR519	59
MR521	59
MR523	59
MR524	22
MR525	59
MR526	8
MR527	72
MR528	1
MR529	59
MR530	965
MR531	59
MR532	3193
MR533	5
MR537	59
MR538	59
MR541	22
MR542	630
MR543	965
MR546	88
MR547	965
MR549	59
MR550	59
MR552	59
MR553	59
MR555	965
MR557	59
MR558	965
MR563	59
MR564	22
MR565	5
MR567	764
MR569	59
MR570	398
2	59
3	59
5	59
6	59
7	965
8	338
10	59
13	88
16	965
17	965
19	1
21	398
22	630
24	59
25	45
26	88
31	338
32	59
33	59
35	59
37	965
39	965
40	59
41	59
44	59
46	59
48	630
49	59
51	338
52	965
54	59
55	965
56	3355
59	1
60	1
61	59
MR3	59
MR5	338
MR7	5
MR11	5
MR15	239
MR19	5
MR25	239
MR32	59
MR37	239
MR41	5
MR43	239
MR45	239
MR47	59
MR48	45
MR57	764
MR58	59
MR59	59
MR63	1
MR68	7
MR72	1
MR75	1
MR78	630
MR80	1
MR81	1
MR82	6
MR84	59
MR87	45
MR88	630
MR89	121
MR94	88
MR96	1
MR97	59
MR99	59
MR100	1
MR102	239
MR107	1
MR110	72
MR112	88
MR115	5
MR116	965
MR117	59
MR118	45
MR120	59
MR121	22
MR124	59
MR125	1
MR129	88
MR136	338
MR137	59
MR138	5
MR142	88
MR149	338
MR151	1
MR155	59
MR161	5
MR162	59
MR163	3355
MR164	630
MR165	59
MR166	59
MR167	59
MR169	338
MR170	59
MR172	5
MR177	59
MR179	338
MR180	338
MR182	59
MR183	59
MR185	88
MR186	398
MR194	630
MR195	59
MR197	59
MR199	965
MR203	59
MR205	4513
MR207	5
MR210	59
MR211	188
MR216	59
MR217	764
MR220	764
MR222	764
MR226	80
MR227	398
MR229	764
MR230	764
MR232	764
MR233	72
MR234	764
MR236	764
MR237	59
MR238	764
MR240	764
MR242	6
MR243	764
MR244	5
MR246	764
MR248	764
MR251	764
MR252	398
MR253	764
MR254	8
MR257	5
MR264	59
MR265	1
MR274	4513
MR275	398
MR276	5
MR282	5
MR283	764
MR284	59
MR286	630
MR288	239
MR289	5
MR293	5
MR294	5
MR303	764
MR307	5
MR309	764
MR311	398
MR312	5
MR321	239
MR322	239
MR326	764
MR329	239
MR331	5
MR332	239
MR340	5
MR341	764
MR345	239
MR347	5
MR349	59
MR364	239
MR368	1
MR370	45
MR371	239
MR372	59
MR376	239
MR377	5
MR382	1
MR385	239
MR388	45
MR390	764
MR391	764
MR394	1
MR395	59
MR396	1
MR399	45
MR401	Unknown ST
MR404	Unknown ST
MR405	45
MR408	59
MR412	45
MR413	45
MR414	45
MR415	5
MR417	1232
MR419	59
MR421	764
MR422	764
MR425	239
MR427	239
MR432	59
MR440	1
MR441	1
MR444	764
MR446	338
MR448	764
MR454	764
MR457	1809
MR460	764
MR465	764
MR470	5
MR473	764
MR474	764
MR478	22
MR479	22
MR481	22
MR484	764
MR485	6
MR495	59
MR512	5
MR516	88
MR522	5
MR536	5
MR544	5
MR551	239
MR556	965
MR559	5
MR560	1
MR561	764
MR562	88
MR566	5
MR571	88
11	59
14	59
20	5
42	1
43	59
45	88
50	8
53	5
57	6
MR6	239
MR12	239
MR14	72
MR16	239
MR22	239
MR23	239
MR28	239
MR31	239
MR35	239
MR38	239
MR39	5
MR40	5
MR42	5
MR44	239
MR105	239
MR119	239
MR140	239
MR174	30
MR181	239
MR196	239
MR201	239
MR204	239
MR209	239
MR239	5
MR255	239
MR258	239
MR260	239
MR278	5
MR285	764
MR291	239
MR296	5
MR300	59
MR315	239
MR317	5
MR320	239
MR325	5
MR327	5
MR333	5
MR336	5
MR339	5
MR343	5
MR354	5
MR356	5
MR358	5
MR359	5
MR362	5
MR366	5
MR373	508
MR378	239
MR398	764
MR400	764
MR407	239
MR418	5
MR431	45
MR464	5
MR475	764
MR476	5
MR480	5
MR486	764
MR490	5
MR494	5
MR510	239
MR511	5
MR545	5
9	88
18	1
MR190	59
MR212	59
MR277	5
MR299	764
MR310	4513
MR319	5
MR323	5
MR324	5
MR330	5
MR344	5
MR355	5
MR367	239
MR451	5
MR452	5
MR458	5
MR487	764
MR489	5
MR496	5
MR192	4513
MR200	398
MR50	121
MR70	630
MR146	59
MR148	59
MR175	59
MR261	398
MR442	45
MR508	22
MR534	398
1	59
4	398
12	59
27	59
28	59
29	398
47	965
MR55	1
MR191	6
MR363	239
